# Supplementary material for: High prevalence of carbapenem-resistant Pseudomonas aeruginosa and identification of a novel VIM-type metallo-β-lactamase, VIM-92, in clinical isolates from northern China
Source: Front Microbiol. 2025 Feb 26;16:1543509. doi: 10.3389/fmicb.2025.1543509 (PMC11897005; doi:10.3389/fmicb.2025.1543509)
Supplement: Supplementary file 2 [file Table_1.xlsx]

## Sheet: Sheet1
Supplementary Table S4: MICs for 71 CRPA
Strains	Piperacillin-tazobactam	Ceftazidime	Ceftazidime-avibactam	Cefepime	Aztreonam	Imipenem	Meropenem	Ciprofloxacin	Levofloxacin	Amikacin	Colistin
BFP17	128	32	16	32	64	32	64	1	2	8	0.5
BFP18	>128	64	32	64	128	8	8	0.5	2	16	2
BFP20	>128	>128	32	>128	>128	16	32	16	16	>128	0.5
BFP21	4	2	2	8	8	16	8	0.25	1	4	4
BFP23	32	16	1	16	16	32	4	2	8	8	0.5
BFP24	>128	>128	32	>128	>128	16	32	16	32	128	0.5
BFP25	>128	64	8	32	32	16	32	0.5	2	8	1
BFP26	64	32	32	64	128	16	128	0.25	1	8	0.5
BFP27	128	8	2	32	8	32	8	4	8	8	0.5
BFP34	>128	32	8	>128	>128	64	16	16	8	8	1
BFP37	>128	128	32	64	64	32	64	1	4	8	0.5
BFP42	128	16	2	16	16	32	8	0.125	0.5	4	0.5
BFP45	>128	>128	16	>128	>128	16	32	16	16	128	0.5
BFP47	>128	>128	32	>128	>128	32	64	8	16	128	0.5
BFP53	8	8	2	16	4	32	8	0.25	1	4	0.5
BFP54	>128	>128	32	>128	>128	64	32	8	32	128	0.5
BFP55	>128	>128	64	>128	>128	64	64	8	32	>128	1
BFP71	>128	>128	64	>128	>128	32	64	4	32	>128	1
BFP76	1	4	2	8	1	32	4	8	16	8	<0.125
BFP78	1	4	1	8	4	64	4	0.5	1	4	<0.125
BFP81	>128	>128	64	>128	128	64	>128	0.5	2	4	1
BFP85	128	64	32	128	64	4	32	8	>128	8	0.25
PJK1	>128/4	32	8/4	32	64	16	16	32	128	>256	2
PJK10	4/4	2	1/4	4	2	32	4	4	8	1	2
PJK11	64/4	32	16/4	64	128	32	128	128	128	8	1
PJK13	32/4	8	16/4	16	32	32	16	1	4	8	2
PJK14	4/4	2	2/4	1	4	16	4	0.25	0.5	2	2
PJK15	16/4	>128	64/4	128	64	32	32	128	32	>256	2
PJK16	>128/4	>128	16/4	128	>128	32	64	64	64	128	2
PJK17	>128/4	>128	16/4	128	>128	16	32	16	32	256	2
PJK18	>128/4	>128	32/4	128	>128	16	32	64	64	128	2
PJK19	>128/4	>128	32/4	128	>128	32	32	16	32	256	4
PJK2	>128/4	>128	>128/4	>128	8	>128	16	4	16	>256	2
PJK20	>128/4	>128	16/4	128	>128	16	32	16	16	128	2
PJK21	>128/4	>128	16/4	128	>128	32	32	64	64	256	2
PJK22	8/4	4	4/4	4	16	16	8	0.5	2	2	2
PJK23	>128/4	>128	64/4	>128	>128	32	32	32	32	256	2
PJK24	>128/4	>128	16/4	128	>128	32	16	16	16	128	2
PJK25	32/4	8	8/4	32	32	16	16	2	32	4	2
PJK26	>128/4	128	8/4	64	64	16	4	0.5	2	16	2
PJK27	64/4	8	1/4	8	4	32	4	1	8	4	2
PJK28	128/4	64	16/4	16	64	32	32	8	32	8	4
PJK29	>128/4	128	4/4	64	64	32	4	0.5	2	8	2
PJK3	16/4	8	8/4	8	16	16	16	0.5	2	2	2
PJK30	32/4	8	8/4	16	32	32	16	1	4	4	2
PJK31	16/4	4	4/4	4	16	32	16	8	32	2	4
PJK32	16/4	8	8/4	8	32	32	8	1	2	4	2
PJK33	16/4	8	8/4	8	32	32	16	1	2	4	2
PJK34	>128/4	64	8/4	32	64	16	8	0.12	0.5	4	2
PJK35	16/4	16	4/4	8	8	16	4	0.12	0.5	8	2
PJK36	16/4	8	8/4	8	32	32	8	0.5	2	4	2
PJK37	>128/4	128	16/4	32	64	16	16	0.5	2	8	2
PJK38	32/4	8	8/4	8	32	32	16	0.5	2	4	2
PJK39	16/4	8	2/4	8	8	16	4	0.12	0.5	32	2
PJK4	>128/4	>128	16/4	128	>128	32	32	32	32	256	2
PJK40	64/4	64	64/4	64	4	128	64	0.06	0.25	16	2
PJK41	16/4	8	4/4	8	16	16	8	4	16	>256	2
PJK42	>128/4	>128	16/4	128	>128	32	32	16	32	128	2
PJK43	64/4	64	64/4	32	4	128	64	0.06	0.25	8	2
PJK44	>128/4	64	8/4	32	32	16	8	0.25	0.5	2	2
PJK45	32/4	16	16/4	32	128	32	64	0.5	2	4	2
PJK46	>128/4	128	16/4	32	64	8	4	1	4	8	2
PJK47	>128/4	32	1/4	2	16	16	1	2	8	8	1
PJK49	4/4	2	2/4	4	8	8	1	0.12	0.5	4	2
PJK5	8/4	4	8/4	8	16	16	8	1	4	2	2
PJK52	2/4	16	1/4	8	4	32	0.25	0.12	0.5	8	1
PJK53	0.5/4	8	1/4	8	8	16	0.5	0.12	0.25	8	2
PJK6	>128/4	>128	64/4	>128	>128	32	32	32	32	256	2
PJK7	>128/4	>128	64/4	>128	>128	32	32	32	32	256	2
PJK8	8/4	8	4/4	8	16	16	16	0.5	2	2	2
PJK9	>128/4	>128	32/4	128	>128	32	32	16	16	128	2
